# Supplementary material for: Exploring the Biological Activity of a Humanized Anti-CD99 ScFv and Antibody for Targeting T Cell Malignancies
Source: Biomolecules. 2024 Nov 8;14(11):1422. doi: 10.3390/biom14111422 (PMC11592157; doi:10.3390/biom14111422)
Supplement: Supplementary file 1 [file biomolecules-14-01422-s001.zip]

Archive with 8 entries (8 files):
- Figure S1.jpg
- Figure S2.jpg
- Figure S3.jpg
- Supplementary materials_Biomolecules_Final.pdf
- Supplementary Table S1.pdf
- Uncroped gel_blot Figure 3B.jpg
- Uncroped gel_blot Figure 6A.jpg
- Uncroped gel_blot Figure S1 and S2.jpg
